# Supplementary material for: Feasibility and Preliminary Effects of Adding Percutaneous Electrical Nerve Stimulation to a Pain Education and Exercise Program in Patients with Knee Osteoarthritis: A Pilot Randomized Controlled Trial
Source: J Clin Med. 2026 Jan 13;15(2):624. doi: 10.3390/jcm15020624 (PMC12841921; doi:10.3390/jcm15020624)
Supplement: Supplementary file 1 [file jcm-15-00624-s001.zip]

Archive with 1 entries (1 files):
- jcm-4042608-supplementary.pdf
